# Supplementary material for: Sequencing of the Arabidopsis NOR2 reveals its distinct organization and tissue-specific rRNA ribosomal variants
Source: Nat Commun. 2021 Jan 15;12:387. doi: 10.1038/s41467-020-20728-6 (PMC7810690; doi:10.1038/s41467-020-20728-6)
Supplement: Supplementary file 4 — Supplementary Dataset 1 [file 41467_2020_20728_MOESM4_ESM.xlsx]

## Sheet: Sheet1
		NOR 2 contains a heterogenous population of rDNA units
		BAC Allele Frequencies
	POS	F2J17	F1E12	F1A20	F1C17	F1C20	F1A18	F2I20	F1B23	F1D8	F1E1	F1E20	F1F4	F1F5	F1F11	F1F16	F1F17	F1G11	F1I9	F1K15	F1H16	F1H23	F1J10	F1K10	F1L21	F1M1	F1N7	F2I6	F1P17	F2C3	F2D9	F2E13	F2G13	F2G18	F2G3	F2I8	F2J3	F2J9	F2J21	F2M18	F2L11	F2L18	F2L21	F2M10	F2M12	F2M13	F2N4	F2O12	F2O18
	19																	0.166667		0.23494								0.290323						0.401961			0.183673		0.406977		0.33945	0.290323			0.264706
	89
	207
	213		0.063352	0.98826	0.217036	0.995961	0.998426						0.312169					0.25419	0.304156						0.11181			0.221239				0.097705		0.121918	0.10697	0.187678	0.100641		0.07978	0.298008	0.314607	0.201995	0.454352		0.217026			0.214962	0.261598
	223		0.062302	0.987358	0.216369	0.9964	0.997542						0.317823					0.243767	0.304216						0.106546			0.209913				0.095514		0.117766	0.104038	0.185289	0.10086		0.078378	0.293281	0.304382	0.198845	0.447586		0.202079			0.206929	0.259542
	369
	376																															0.130395
	411			0.851379	0.170694	0.854067	0.858932						0.285136	0.268022				0.211129	0.373744						0.080863			0.188679				0.089184		0.103514	0.11139	0.358639	0.078197		0.073427	0.287815	0.308934	0.212526	0.411715		0.170732			0.204492	0.207705
	417			0.062484		0.066424	0.066481												0.080306
	421			0.15076		0.122665	0.118391
	422	0.905124	0.857589		0.708299			0.883478	0.881957			0.903005	0.625621	0.607143		0.887286	0.877458	0.683544	0.483832	0.883375	0.901478	0.908176	0.906785	0.876477	0.80656	0.903857	0.902718	0.717647	0.88324	0.898256	0.890233	0.824434	0.897035	0.80543	0.796624	0.545529	0.799835	0.899425	0.819149	0.6333	0.597363	0.688976	0.516078	0.896552	0.735632	0.907407	0.893013	0.705044	0.704581
	423
	425			0.892094	0.180823	0.891423	0.909598						0.30306	0.273852				0.22956	0.366408						0.078464			0.192157				0.090664		0.115556	0.10854	0.350365	0.082516		0.071579	0.288518	0.314685	0.216164	0.407663		0.166193			0.210412	0.21875
	456
	463
	464																		0.072662
	471		0.061425	0.982851	0.20228	0.985475	0.995701						0.342105	0.3213				0.245517	0.473138						0.092892			0.198473				0.106329		0.122391	0.10509	0.38	0.098237		0.079818	0.302505	0.338068	0.215592	0.435569		0.16366			0.240196	0.235835
	474
	516																		0.075893
	519					0.080279																0.117021
	537
	552												0.086514			0.213702									0.083506			0.21118				0.107865		0.198758	0.107066		0.199387		0.084572			0.105401			0.088553			0.157439
	593												0.190881					0.333724		0.241573								0.237705									0.196109				0.16169	0.303746			0.111226			0.07888
	632
	651							0.107557				0.383714									0.302381	0.722723	0.549918						0.096317									0.25167
	657
	738
	741
	759		0.069256		0.220854								0.310105	0.343648				0.291155	0.401334						0.092563			0.191304				0.105911		0.127875	0.102167	0.382686	0.10628		0.086567	0.292785	0.356086	0.184474	0.449794		0.191601			0.212121	0.251208
	797												0.182065					0.279693		0.223045								0.1875									0.218365				0.17284	0.306859			0.113154			0.089119
	868		0.063101	0.940026	0.20861	0.946188	0.95881						0.293247	0.319927				0.233377	0.492053						0.089835			0.17971				0.087266		0.1133	0.116596	0.377542	0.086854		0.067172	0.278351	0.32646	0.176181	0.439007		0.161429			0.200828	0.231788
	871																																	0.219368					0.073276
	887
	922		0.068638	0.987041	0.211563	0.990069	0.997205						0.28111	0.322526				0.211896	0.497642						0.093385			0.191011				0.094664		0.112329	0.119476	0.369231	0.08691		0.06686	0.271729	0.326264	0.183908	0.45448		0.163934			0.178178	0.223301
	927
	928
	994			0.98171	0.155599	0.982123	0.995551						0.208972	0.222664				0.171598	0.383784						0.061041			0.14094				0.063315		0.078366	0.074723	0.250254	0.051103			0.199139	0.137464	0.12277	0.339286		0.11303			0.120092	0.157464
	1007
	1012				0.140462									0.186147					0.208472						0.04723							0.058429			0.06087	0.16153				0.16302			0.283077						0.125532
	1016
	1027
	1619
	1630
	1640							0.217796				0.339135									0.22406	0.711329	0.504499						0.093068			0.086371						0.246984
	1644						0.087911
	1681
	1786
	1880
	1884
	1923		0.132627	0.98907	0.516958	0.99093	0.996929						0.253135	0.531451		0.128069		0.233264	0.35014						0.202069			0.184524				0.328582		0.105776	0.099629	0.291139	0.100346		0.064266	0.450076	0.253425	0.201179	0.292517		0.190323			0.169828	0.462532
	1934		0.132828	0.990123	0.515452	0.991637	0.996099						0.259375	0.529335		0.126522		0.228662	0.348981						0.198013			0.17737				0.325632		0.104545	0.098758	0.284384	0.102456		0.065997	0.456371	0.248428	0.195249	0.294632		0.192478			0.167126	0.469388
	1935		0.13297	0.989567	0.51648	0.990617	0.995306						0.257837	0.530105		0.125339		0.227368	0.346044						0.199288			0.178462				0.324383		0.106222	0.099502	0.285097	0.103667		0.065515	0.458204	0.247235	0.193885	0.297111		0.19			0.168207	0.46547
	1940		0.132737		0.517589								0.258308	0.524841		0.122945		0.226815	0.359219						0.194598			0.169643				0.326923		0.110065	0.103365	0.28901	0.104069		0.067031	0.451023	0.249808	0.199855	0.293373		0.189655			0.174892	0.464844
	2049			0.983603		0.989035	0.995485
	2100
18S	2145
	2362		0.085965		0.235597											0.13384									0.086305							0.15544											0.124915						0.106525
	2549
	2608
	2644
	2660
	2662
	2690
	3215						0.112248
	3222
	3228
	3238
	3321
	3327															0.119383									0.094983
	3345
	3426
	3495		0.07872
	3497
	3522
	3577
	3644
	3723
	3776
	3832
	3833
	3839
	3909
	3947
	4001
	4022
	4025
	4071
	4071
AvaI	4133	0.377286	0.298908					0.085008		0.595047	0.333728			0.196721	0.309967		0.236504		0.28563					0.550102		0.374325	0.348264			0.435749	0.426551			0.305994	0.086645	0.19084			0.333703	0.204623			0.217447	0.290381		0.224885			0.157343
	4250
	4266									0.301887														0.14076						0.063338	0.214905													0.07772
	4271
	4273			0.837662		0.870789	0.995649
5.8S	4342
	4430				0.230568									0.146113																		0.093284								0.094017			0.213476						0.073552
	4463																																		0.088128
CAT	4466	0.35023	0.548215					0.069164		0.560241	0.390756		0.295341	0.16182	0.399626	0.079208	0.212625	0.249194	0.268884	0.367046				0.481183	0.105383	0.339468	0.323917	0.287611		0.481733	0.401343			0.801516	0.100356	0.200276	0.093633		0.675699	0.09845	0.215423	0.184055	0.192814	0.257846	0.091794	0.203922		0.362795	0.160494
	4549						0.094487
	4611			0.837619		0.863879	0.994642
	4621
25S	4656
	4721
	4787
	4866
	4897
	4934
	5108
	5157
	5265
	5335							0.094264				0.194222										0.139497	0.173321																							0.09135
	5356															0.112027									0.112237
	5392
	5429
	5431
	5439
	5515								0.110498
	5542
	5545
	5707
	5736			0.136618		0.127712	0.093626
	5754
	5857
	5865
	5873
	5932
	6010
	6023
	6065
	6082												0.098546															0.148148									0.16571					0.090828			0.187413
	6166
	6167
	6175
	6255
	6256
	6278
	6287
	6297
	6298
	6327
	6365
	6389																		0.280455
	6413
	6423
	6529
	6582												0.09538
	6589
	6590
	6628
	6639
	6680			0.135423		0.114137	0.295062
	6684
	6712
	6748
	6759
	6793
	6888
	6904
	7172
	7181
	7288
	7382
	7390
	7391
	7395												0.205818					0.195609		0.228464								0.098039														0.185042			0.201923
	7422
	7440
	7443
	7588
	7600
	7611
	7612
	7733
	7739
	7847
	7869
	7887
	7902
	7947
	7952																																	0.093392					0.073375
	7952																																	0.093392					0.073375
	7987
	8074
	8114
	8126
	8138
	8175
	8216		0.234372	0.843866	0.109262	0.885056	0.996631	0.089646					0.412275	0.496303				0.186567	0.455863	0.341815					0.249017			0.3675				0.07745		0.273985	0.097468	0.471948	0.363667		0.253918	0.470903	0.411258	0.322581	0.216397		0.286294			0.110323	0.470852
	8227
	8265
	8309
	8321
	8333		0.158612	0.762051	0.069871	0.833111	0.99218	0.061009					0.368776	0.354535				0.150637	0.40257	0.272632					0.21131			0.373961				0.073486		0.219359	0.072634	0.41422	0.397642		0.212598	0.33677	0.499235	0.3654	0.171604		0.407913			0.114017	0.318408
	8362
	8382		0.07816	0.606577		0.703409	0.997449						0.299697	0.378947				0.117409	0.32643	0.209877					0.159836			0.320819				0.055231		0.17831	0.064067	0.356383	0.328188		0.17575	0.336391	0.436036	0.309981	0.142857		0.33985			0.089701	0.349911
	8393		0.099929	0.659803	0.045617	0.748854	0.996804						0.301649	0.379452				0.129032	0.338878	0.229432					0.160514			0.318043				0.061199		0.184906	0.060095	0.364783	0.324493		0.175388	0.333087	0.456245	0.316456	0.151531		0.349275			0.077731	0.375
	8403
	8404
	8462
	8475		0.115877	0.715706	0.055586	0.777186	0.997827	0.046191					0.211618	0.193833				0.087898	0.292197	0.159756		0.052734			0.118464			0.209169						0.217609	0.052722	0.301219	0.226789		0.17658	0.212172	0.353119	0.231776	0.119292		0.221386				0.240964
	8483
	8485		0.111336		0.053397			0.041568					0.194	0.183119				0.078408	0.279849	0.155422					0.102767			0.18956						0.197973		0.28733	0.212547		0.164961	0.201178	0.33498	0.218635	0.112858		0.203488				0.226744
	8486
	8595		0.111391		0.862706			0.897121	0.997613			0.474747	0.31039	0.732919		0.320144		0.332855		0.536923	0.475452	0.377983	0.438704		0.388151			0.349398	0.588662			0.619377	0.595081		0.424564		0.266263	0.375492	0.273973	0.783198	0.413462	0.299113	0.99919		0.194192		0.997217	0.45591	0.788732
	8641
	8685
	8686			0.098189		0.150108	0.975439
	8690
	8705			0.481811		0.590208	0.990179						0.212458	0.096033				0.103493	0.146047	0.06516								0.201439						0.10226		0.119119	0.085427			0.119907	0.182432	0.210584	0.214162		0.231966				0.113636
	8711
	8730		0.075731	0.595752	0.075431	0.685273	0.994446						0.227223	0.147992				0.10719	0.204904	0.099087					0.052065			0.210714						0.142439		0.165877	0.130587		0.06953	0.16342	0.239437	0.226695	0.226327		0.255319				0.154004
	8734
	8801
	8803
	List of all allelic frequencies per BAC occurring at positions relative to the reference rDNA repeat. Position (POS).
[truncated: 1 more columns]
