# Supplementary material for: Sequencing of the Arabidopsis NOR2 reveals its distinct organization and tissue-specific rRNA ribosomal variants
Source: Nat Commun. 2021 Jan 15;12:387. doi: 10.1038/s41467-020-20728-6 (PMC7810690; doi:10.1038/s41467-020-20728-6)
Supplement: Supplementary file 5 — Supplementary Dataset 2 [file 41467_2020_20728_MOESM5_ESM.xlsx]

## Sheet: Sheet1
	Unequal distribution of SNP/InDels between NOR2 and the whole genome
List of the allelic frequencies, based on Illumina sequencing, occurring in the whole genome sequencing data set (Plant) and on NOR2 (BAC derived NOR2).
		Allele Frequencies from Illumina dataset
	POS	Plant	BAC derived NOR2
	19	0.063218	0.016266
	89	0.002485
	207	0.007651
	213	0.341353	0.15767
	223	0.34031	0.154107
	369	0.004159
	376	0.003457
	411	0.203616	0.123646
	417	0.025	0.012621
	421	0.017645
	422	0.691345	0.772773
	423	0.00143
	425	0.233041	0.129685
	456	0.003317
	463	0.003311
	464	0.023137
	471	0.2996	0.152486
	474	0.001776
	516	0.035809
	519	0.01221	0.008701
	537	0.003072
	552	0.029361	0.020413
	593	0.027355	0.011181
	632	0.032189
	651	0.012792	0.01802
	657	0.001845
	738	0.001796
	741	0.013572
	759	0.056513	0.0683
	797	0.026307	0.011397
	868	0.333417	0.162368
	871	0.005859
	887	0.001868
	922	0.340519	0.168821
	927	0.0122
	928	0.011042
	994	0.534311	0.118532
	1007	0.001388
	1012	0.025886	0.030532
	1016	0.004512
	1027	0.001588
	1619	0.002032
	1630	0.002982
	1640	0.013875	0.015815
	1644	0.002556
	1681	0.003467
	1786	0.192986	0.005986
	1880	0.01067
	1884	0.001608
	1923	0.282423	0.202692
	1934	0.28302	0.201137
	1935	0.280372	0.201526
	1940	0.054206	0.099532
	2049	0.235288	0.097124
	2100	0.010036
18S	2145	0.001721
	2362	0.00833	0.029718
	2549	0.002352
	2608	0.00586
	2644	0.002965
	2660	0.001658
	2662	0.001322
	2690	0.002446
	3215	0.003782
	3222	0.001851
	3228	0.001336
	3238	0.004148
	3321	0.003372
	3327	0.005099
	3345	0.012207
	3426	0.001485
	3495	0.002457	0.015006
	3497	0.002436
	3522	0.001569
	3577	0.001354
	3644	0.004635
	3723	0.001613
	3776	0.00517
	3832	0.00185
	3833	0.001852
	3839	0.001495
	3909	0.002942
	3947	0.003271
	4001	0.001468
	4022	0.006505
	4025	0.013987
	4071	0.004888
	4071	0.004853
AvaI	4133	0.123835	0.162926
	4250	0.001888
	4266	0.008241	0.00633
	4271	0.004149
	4273	0.224504	0.096078
5.8S	4342	0.004327
	4430	0.010006	0.026582
	4463	0.001323
CAT	4466	0.08826	0.258482
	4549	0.005309
	4611	0.217045	0.090216
	4621	0.001954
25S	4656	0.001444
	4721	0.005086
	4787	0.001552
	4866	0.005181
	4897	0.003678
	4934	0.014736
	5108	0.001303
	5157	0.018319
	5265	0.006672
	5335	0.00621	0.00562
	5356	0.007497
	5392	0.001273
	5429	0.001455
	5431	0.001416
	5439	0.001683
	5515	0.00282	0.007253
	5542	0.001867
	5545	0.005047
	5707	0.006264
	5736	0.021939	0.014963
	5754	0.001331
	5857	0.001357
	5865	0.008767
	5873	0.001327
	5932	0.00357
	6010	0.012963
	6023	0.006521
	6065	0.003095
	6082	0.009148	0.003888
	6166	0.007067
	6167	0.002159
	6175	0.001426
	6255	0.007476
	6256	0.007484
	6278	0.004084
	6287	0.015521
	6297	0.00165
	6298	0.002615
	6327	0.001696
	6365	0.002712
	6389	0.005353
	6413	0.008431
	6423	0.001982
	6529	0.002702
	6582	0.003501
	6589	0.001291
	6590	0.002933
	6628	0.005512
	6639	0.002124
	6680	0.034467	0.015126
	6684	0.002005
	6712	0.003364
	6748	0.005189
	6759	0.006711
	6793	0.001412
	6888	0.004429
	6904	0.0013
	7172	0.006741
	7181	0.005047
	7288	0.005045
	7382	0.007134
	7390	0.001475
	7391	0.001669
	7395	0.018817	0.006686
	7422	0.003003
	7440	0.005288
	7443	0.003153
	7588	0.006344
	7600	0.001887
	7611	0.005778
	7612	0.002694
	7733	0.002078
	7739	0.005671
	7847	0.009595
	7869	0.005695
	7887	0.001286
	7902	0.008409
	7947	0.00697
	7952	0.003023
	7987	0.004908	0.005254
	8074	0.001953
	8114	0.004711
	8126	0.008715
	8138	0.203423	0.007658
	8175	0.001554
	8216	0.541459	0.203139
	8227	0.012904
	8265	0.088843	0.004603
	8309	0.015414
	8321	0.008604
	8333	0.36677	0.145283
	8362	0.010383
	8382	0.216743	0.085905
	8393	0.252636	0.102422
	8403	0.001394
	8404	0.005833
	8462	0.001471
	8475	0.450431	0.114009
	8483	0.008737
	8485	0.05464	0.059153
	8486	0.010707
	8595	0.216212	0.31328
	8641	0.328717	0.007247
	8685	0.00668
	8686	0.010218	0.00697
	8690	0.008218
	8705	0.124277	0.04587
	8711	0.243338	0.005175
	8730	0.206599	0.073191
	8734	0.038377
	8801	0.024332
	8803	0.016345
