# Supplementary material for: Sequencing of the Arabidopsis NOR2 reveals its distinct organization and tissue-specific rRNA ribosomal variants
Source: Nat Commun. 2021 Jan 15;12:387. doi: 10.1038/s41467-020-20728-6 (PMC7810690; doi:10.1038/s41467-020-20728-6)
Supplement: Supplementary file 6 — Supplementary Dataset 3 [file 41467_2020_20728_MOESM6_ESM.xlsx]

## Sheet: Sheet1
	Unequal distribution of SNP/InDels between NOR2 and NOR4
	List of all NOR2 called SNP/InDels with their position (POS), relative to the reference rDNA, the reference allelic variant (REF), the alternative variant (VAR), the quality threshold determined by LoFreq (QUAL) and the allelic frequency (AF)
	All NOR2 called allele frequencies
	POS	REF	ALT	QUAL	AF
	19	C	T	1358	0.016266
	168	A	C	16422	0.013428
	213	A	G	49314	0.15767
	223	A	T	49314	0.154107
	224	A	T	32662	0.019206
	266	C	T	2038	0.005994
	330	T	G	520	0.00377
	331	C	A	641	0.005013
	344	T	G	97	0.004364
	387	T	G	536	0.007691
	411	TG	T	49314	0.123646
	417	A	C	1813	0.012621
	422	C	CT	49314	0.772773
	425	T	TA	49314	0.129685
	427	C	T	183	0.00669
	471	G	A	49314	0.152486
	519	C	G	6015	0.008701
	552	T	G	31502	0.020413
	578	G	A	14444	0.013822
	593	C	G	9178	0.011181
	651	G	A	17738	0.01802
	661	T	G	1052	0.006965
	751	GC	G	34942	0.013418
	759	G	T	49314	0.0683
	797	T	A	6714	0.011397
	843	G	A	20700	0.019431
	868	TG	T	49314	0.162368
	922	T	C	49314	0.168821
	994	C	T	49314	0.118532
	1012	C	G	36807	0.030532
	1546	A	T	1253	0.007223
	1640	T	A	21372	0.015815
	1713	C	T	18614	0.014457
	1773	G	A	5949	0.008343
	1786	T	C	3769	0.005986
	1816	G	A	279	0.002817
	1923	T	C	49314	0.202692
	1934	T	C	49314	0.201137
	1935	T	A	49314	0.201526
	1940	C	G	49314	0.099532
	2049	A	T	49314	0.097124
	2362	A	C	49314	0.029718
	3415	G	A	5457	0.008363
	3495	CG	C	49314	0.015006
	3668	C	T	4072	0.007091
	3782	C	T	5273	0.009037
	4029	G	A	8153	0.012234
	4133	A	C	49314	0.162926
	4203	T	G	171	0.003966
	4237	G	A	15258	0.014854
	4266	G	C	2783	0.00633
	4273	T	C	49314	0.096078
	4430	C	A	40066	0.026582
	4466	C	CCAT	49314	0.258482
	4471	C	A	1189	0.005734
	4611	G	A	49314	0.090216
	5088	T	G	75	0.004593
	5154	T	G	546	0.00618
	5335	G	C	1741	0.00562
	5338	T	G	314	0.005359
	5503	T	G	110	0.003574
	5515	G	A	4395	0.007253
	5578	T	G	255	0.003172
	5586	C	A	247	0.003062
	5736	C	A	14393	0.014963
	5911	G	T	283	0.002907
	6022	A	G	75	0.004028
	6067	A	G	75	0.006379
	6075	T	G	148	0.006526
	6079	T	G	2004	0.011071
	6082	A	T	218	0.003888
	6097	T	G	457	0.007701
	6290	T	G	99	0.007854
	6295	A	G	131	0.008279
	6300	T	G	1963	0.012735
	6349	A	C	1009	0.008907
	6368	C	T	1179	0.005116
	6379	T	G	1430	0.009418
	6561	C	T	258	0.002844
	6624	C	G	3105	0.007668
	6680	C	T	15223	0.015126
	6720	TC	T	49314	0.017027
	6780	A	T	15196	0.013471
	6887	G	A	421	0.003689
	7244	T	G	12328	0.023095
	7395	C	T	2498	0.006686
	7583	G	T	2141	0.005191
	7966	T	G	203	0.003762
	7984	GC	G	32233	0.012317
	7987	A	C	756	0.005254
	7996	T	C	147	0.002982
	8030	T	C	1791	0.008075
	8138	T	C	4265	0.007658
	8214	T	G	264	0.003856
	8216	G	C	49314	0.203139
	8265	A	G	1765	0.004603
	8333	G	T	49314	0.145283
	8382	C	T	49314	0.085905
	8393	G	A	49314	0.102422
	8475	G	A	49314	0.114009
	8485	A	G	49314	0.059153
	8595	A	G	49314	0.31328
	8641	A	C	5821	0.007247
	8686	A	T	1834	0.00697
	8705	G	C	49314	0.04587
	8711	G	A	1483	0.005175
	8730	G	A	49314	0.073191
