# Supplementary material for: Sequencing of the Arabidopsis NOR2 reveals its distinct organization and tissue-specific rRNA ribosomal variants
Source: Nat Commun. 2021 Jan 15;12:387. doi: 10.1038/s41467-020-20728-6 (PMC7810690; doi:10.1038/s41467-020-20728-6)
Supplement: Supplementary file 7 — Supplementary Dataset 4 [file 41467_2020_20728_MOESM7_ESM.xlsx]

## Sheet: Sheet1
	rRNA variants are differentially expressed between tissues
		Allele Frequencies from Illumina dataset (Total RNA)
	POS	WG	AL	YL	INFLO	S	AL-DB	YL-DB	INFLO-DB
	19	0.063218	0	0	0	0	0	0	0
	89	0.002485	0	0	0	0	0	0	0
	207	0.007651	0	0	0	0	0	0	0
	213	0.341353	0.15	0.929412	0	0	0	0	0
	223	0.34031	0.16	0.904762	0	0	0	0	0
	369	0.004159	0	0	0	0	0	0	0
	376	0.003457	0	0	0	0	0	0	0
	411	0.203616	0	0.745098	0	0	0.5	0	0
	417	0.025	0	0	0	0	0	0	0
	421	0.017645	0	0	0	0	0	0	0
	422	0.691345	0.666667	0	0.928571	0.871439	0.430052	0	0
	423	0.00143	0	0	0	0.001544	0	0	0
	425	0.233041	0.166667	0.773585	0	0	0.436893	0	0
	456	0.003317	0	0	0	0	0	0	0
	463	0.003311	0	0	0	0	0	0	0
	464	0.023137	0	0	0	0	0	0	0
	471	0.2996	0.147059	0.919355	0	0	0.433468	0	0
	474	0.001776	0	0	0	0	0	0	0
	516	0.035809	0	0	0	0	0	0	0
	519	0.01221	0	0	0	0	0	0	0
	537	0.003072	0	0	0	0	0	0	0
	552	0.029361	0	0	0	0	0	0	0
	593	0.027355	0	0	0	0	0	0	0
	632	0.032189	0	0	0	0	0	0	0
	651	0.012792	0	0	0	0	0	0	0
	657	0.001845	0	0	0	0	0	0	0
	738	0.001796	0	0	0	0	0	0	0
	741	0.013572	0	0	0	0	0	0	0
	759	0.056513	0	0	0	0	0	0	0
	797	0.026307	0	0	0	0	0	0	0
	868	0.333417	0.190476	0.831169	0.044118	0	0.427581	0	0
	871	0.005859	0	0	0	0	0	0	0
	887	0.001868	0	0	0	0	0	0	0
	922	0.340519	0.204545	0.921875	0	0	0.447521	0	0
	927	0.0122	0	0	0	0	0	0	0
	928	0.011042	0	0	0	0	0	0	0
	994	0.534311	0.212121	0.923077	0	0.993844	0.962048	0	0
	1007	0.001388	0	0	0	0	0	0	0
	1012	0.025886	0.172414	0	0	0	0	0	0
	1016	0.004512	0	0	0	0	0	0	0
	1027	0.001588	0	0	0	0	0	0	0
	1619	0.002032	0	0	0	0	0	0	0
	1630	0.002982	0	0	0	0	0	0	0
	1640	0.013875	0	0	0	0	0	0	0
	1644	0.002556	0	0	0	0	0	0	0
	1681	0.003467	0	0	0	0	0	0	0
	1786	0.192986	0.070175	0	0	0.995352	0.517332	0.636872	0.784615
	1880	0.01067	0	0	0	0	0	0	0
	1884	0.001608	0	0	0	0	0	0	0
	1923	0.282423	0.512195	0.851485	0.06	0	0.409402	0.242424	0.207547
	1934	0.28302	0.5	0.845361	0.06	0	0.327569	0.205036	0
	1935	0.280372	0.487179	0.84375	0.06	0	0.322448	0.202166	0
	1940	0.054206	0.418605	0	0	0	0	0	0
	2049	0.235288	0	0.875	0	0	0.27696	0.146939	0.153846
	2100	0.010036	0	0	0	0	0	0	0
18S	2145	0.001721	0	0	0	0	0	0	0
	2362	0.00833	0	0	0	0	0	0	0
	2549	0.002352	0	0	0	0	0	0	0
	2608	0.00586	0	0	0	0	0	0	0
	2644	0.002965	0	0	0	0	0	0	0
	2660	0.001658	0	0	0	0	0	0	0
	2662	0.001322	0	0	0	0	0	0	0
	2690	0.002446	0	0	0	0	0	0	0
	3215	0.003782	0	0	0	0	0	0	0
	3222	0.001851	0	0	0	0	0	0	0
	3228	0.001336	0	0	0	0	0	0	0
	3238	0.004148	0	0	0	0	0	0.003161	0
	3321	0.003372	0.003283	0	0	0.003295	0	0	0
	3327	0.005099	0	0	0	0	0	0	0
	3345	0.012207	0	0	0	0	0	0	0
	3426	0.001485	0	0	0	0	0	0	0
	3495	0.002457	0	0	0	0	0	0	0
	3497	0.002436	0	0	0	0	0	0	0
	3522	0.001569	0	0	0	0	0	0	0
	3577	0.001354	0	0	0	0	0	0	0
	3644	0.004635	0.001484	0	0	0	0	0	0
	3723	0.001613	0	0	0	0	0	0	0
	3776	0.00517	0	0	0	0	0	0	0
	3832	0.00185	0	0	0	0	0	0	0
	3833	0.001852	0	0	0	0	0	0	0
	3839	0.001495	0	0	0	0	0	0	0
	3909	0.002942	0	0	0	0	0	0	0
	3947	0.003271	0	0	0	0	0	0	0
	4001	0.001468	0	0	0	0	0	0	0
	4022	0.006505	0	0	0	0	0	0	0
	4025	0.013987	0	0	0	0	0	0	0
	4071	0.004888	0	0	0	0	0	0	0
	4071	0.004853	0	0	0	0	0	0	0
AvaI	4133	0.123835	0	0	0	0	0	0	0
	4250	0.001888	0	0	0	0	0	0	0
	4266	0.008241	0	0	0	0	0	0	0
	4271	0.004149	0	0	0	0	0	0	0
	4273	0.224504	0.088235	0.827957	0	0	0.25	0	0.315789
5.8S	4342	0.004327	0	0	0.004011	0	0	0	0
	4430	0.010006	0	0	0	0	0	0	0
	4463	0.001323	0	0	0	0	0	0	0
CAT	4466	0.08826	0	0	0	0	0	0	0
	4549	0.005309	0	0	0	0	0	0	0
	4611	0.217045	0	0.843137	0	0	0.32	0	0.284264
	4621	0.001954	0	0	0	0	0	0	0
25S	4656	0.001444	0	0	0	0	0	0	0
	4721	0.005086	0	0	0	0	0	0	0
	4787	0.001552	0	0.00504	0	0	0	0	0
	4866	0.005181	0	0	0	0	0	0	0
	4897	0.003678	0	0	0	0	0	0	0
	4934	0.014736	0	0	0	0	0	0	0
	5108	0.001303	0	0	0	0	0	0	0
	5157	0.018319	0	0	0	0	0	0	0
	5265	0.006672	0	0	0	0	0	0	0
	5335	0.00621	0	0	0	0	0	0	0
	5356	0.007497	0	0	0	0	0	0	0
	5392	0.001273	0	0	0	0	0	0	0
	5429	0.001455	0	0	0	0	0	0	0
	5431	0.001416	0	0	0	0	0	0	0
	5439	0.001683	0	0	0	0	0	0	0
	5515	0.00282	0	0	0.028112	0	0	0	0
	5542	0.001867	0	0	0	0	0	0	0
	5545	0.005047	0	0.037037	0	0	0	0	0.014212
	5707	0.006264	0	0	0	0	0	0	0
	5736	0.021939	0	0.016507	0	0	0	0	0
	5754	0.001331	0	0	0	0	0	0	0
	5857	0.001357	0	0	0	0	0	0	0
	5865	0.008767	0	0	0	0	0	0	0
	5873	0.001327	0	0	0	0	0	0	0
	5932	0.00357	0	0	0	0	0	0	0
	6010	0.012963	0	0	0	0	0	0	0
	6023	0.006521	0	0	0	0	0	0	0
	6065	0.003095	0	0	0	0	0	0	0
	6082	0.009148	0	0	0	0	0	0	0
	6166	0.007067	0	0	0	0	0	0	0
	6167	0.002159	0	0	0	0	0	0	0
	6175	0.001426	0	0	0	0	0	0	0
	6255	0.007476	0	0	0	0	0	0	0
	6256	0.007484	0	0	0	0	0	0	0
	6278	0.004084	0	0	0	0	0	0	0.016713
	6287	0.015521	0	0	0	0	0	0	0
	6297	0.00165	0	0	0	0	0	0	0
	6298	0.002615	0	0	0	0	0	0	0
	6327	0.001696	0	0	0	0	0	0	0
	6365	0.002712	0	0	0	0	0	0	0
	6389	0.005353	0	0	0	0	0	0	0
	6413	0.008431	0	0	0	0	0	0	0
	6423	0.001982	0	0	0	0.001346	0	0	0
	6529	0.002702	0	0	0	0	0	0	0
	6582	0.003501	0	0	0	0	0	0	0
	6589	0.001291	0	0	0	0	0	0	0
	6590	0.002933	0	0	0	0	0	0	0
	6628	0.005512	0	0	0	0	0	0	0
	6639	0.002124	0	0	0	0	0	0	0
	6680	0.034467	0	0.220339	0	0	0.050478	0	0
	6684	0.002005	0	0	0	0.001034	0	0	0
	6712	0.003364	0	0	0	0	0	0	0
	6748	0.005189	0	0	0	0	0	0	0
	6759	0.006711	0	0	0	0	0	0	0
	6793	0.001412	0	0	0	0	0	0	0
	6888	0.004429	0	0.005952	0	0.000949	0	0	0
	6904	0.0013	0	0	0	0	0	0	0
	7172	0.006741	0	0	0	0	0	0	0
	7181	0.005047	0	0	0	0	0	0	0
	7288	0.005045	0	0	0	0	0	0	0
	7382	0.007134	0	0	0	0	0	0	0
	7390	0.001475	0	0	0	0	0	0	0
	7391	0.001669	0	0	0.007005	0	0	0	0
	7395	0.018817	0	0	0	0	0	0	0
	7422	0.003003	0	0	0	0	0	0	0
	7440	0.005288	0	0	0	0	0.014372	0	0.011111
	7443	0.003153	0	0	0	0	0	0	0
	7588	0.006344	0	0.022662	0	0	0	0	0
	7600	0.001887	0	0	0	0	0	0	0
	7611	0.005778	0	0	0.005814	0	0	0	0
	7612	0.002694	0	0	0	0	0	0	0
	7733	0.002078	0	0	0	0	0	0	0
	7739	0.005671	0	0	0	0	0	0	0
	7847	0.009595	0	0.06006	0	0	0.032855	0	0.027322
	7869	0.005695	0	0	0	0	0.01029	0	0
	7887	0.001286	0	0	0	0	0	0	0
	7902	0.008409	0	0	0	0	0	0	0
	7947	0.00697	0	0	0	0	0	0	0
	7952	0.003023	0	0	0	0	0	0	0
	7987	0.004908	0	0	0	0	0	0	0
	8074	0.001953	0	0	0	0	0	0	0
	8114	0.004711	0	0	0	0	0	0	0
	8126	0.008715	0	0	0	0	0	0	0
	8138	0.203423	0	0	0	0.995846	0	0	0
	8175	0.001554	0	0	0	0	0	0	0
	8216	0.541459	0	0.869159	0	0.996119	0	0	1
	8227	0.012904	0	0	0	0	0	0	0
	8265	0.088843	0	0	0	0.994349	0	0	0
	8309	0.015414	0	0	0	0.986207	0	0	0
	8321	0.008604	0	0	0	0.965944	0	0	0
	8333	0.36677	0	0.886792	0	0.333333	0	0	0
	8362	0.010383	0	0	0	0	0	0	0
	8382	0.216743	0	0.818182	0	0.653846	0	0	0
	8393	0.252636	0	0.857143	0	0.985158	0	0	0
	8403	0.001394	0	0	0	0	0	0	0
	8404	0.005833	0	0	0	0	0	0	0
	8462	0.001471	0	0	0	0	0	0	0
	8475	0.450431	0	0.883721	0	0.994824	0	0	0
	8483	0.008737	0	0	0	0	0	0	0
	8485	0.05464	0	0	0	0	0	0	0
	8486	0.010707	0	0	0	0	0	0	0
	8595	0.216212	0	0	1	0	0	0	0
	8641	0.328717	0	0	0	0.996675	0	0	0
	8685	0.00668	0	0	0	0	0	0	0
	8686	0.010218	0	0	0	0	0	0	0
	8690	0.008218	0	0	0	0	0	0	0
	8705	0.124277	0	0.642857	0	0	0	0	0
	8711	0.243338	0	0	0	0.99433	0	0	0
	8730	0.206599	0	0.733333	0	0	0	0	0
	8734	0.038377	0	0	0	0	0	0	0
	8801	0.024332	0	0	0	0.370878	0	0	0
	8803	0.016345	0	0	0	0.358696	0	0	0
