# Supplementary material for: Sequencing of the Arabidopsis NOR2 reveals its distinct organization and tissue-specific rRNA ribosomal variants
Source: Nat Commun. 2021 Jan 15;12:387. doi: 10.1038/s41467-020-20728-6 (PMC7810690; doi:10.1038/s41467-020-20728-6)
Supplement: Supplementary file 11 — Source Data [file 41467_2020_20728_MOESM11_ESM.xlsx]

## Sheet: P-AvaI-CAT-3'ETS clusters
		10kb distance																												20 kb distance
			1001	1003	1011	1013	1111	2001	2003	2011	2013	2101	2111	2113	3001	3011	3111	4001	4111	5001	1003D	1011D	1013D	2001A	2001C	2001B	2003C				1001	1003	1011	1013	1111	2001	2003	2011	2013	2101	2111	2113	3001	3011	3111	4001	4111	5001	1003D
		1001	0	0	0	0	0	0	0	0	0	0	0	0		0	0	0	0	0	0	0	0	0	0	0	0			1001
		1003	1	1	0	0	0	0	0	0	0	0	0	0	0	0	0	0	0	0	0	0	0	0	0	0	0			1003	1	1
		1011	0	0	0	0	0	0	0	0	0	0	0	0	0	0	0	0	0	0	0	0	0	0	0	0	0			1011
		1013	2	0	2	1	0	0	0	0	0	0	0	0	0	0	0	0	0	0	0	0	0	0	0	0	0			1013		2	1	1
		1111	0	0	1	6	3	0	0	0	0	0	0	0	0	0	0	0	0	0	0	0	0	0	0	0	0			1111		2		2	3
		2001	11	5	1	4	0	65	0	0	0	0	0	0	0	0	0	0	0	0	0	0	0	0	0	0	0			2001	10	2	2	5		43
	Total Counts	2003	3	1	0	2	0	10	21	0	0	0	0	0	0	0	0	0	0	0	0	0	0	0	0	0	0			2003	2	3				15	11
		2011	1	0	6	1	0	2	0	2	0	0	0	0	0	0	0	0	0	0	0	0	0	0	0	0	0			2011			5			2	1	1
		2013	5	2	0	1	0	2	0	1	0	0	0	0	0	0	0	0	0	0	0	0	0	0	0	0	0			2013	3			2		2	2	2
		2101	0	0	0	0	0	1	1	0	0	0	0	0	0	0	0	0	0	0	0	0	0	0	0	0	0			2101		1					4
		2111	0	2	0	0	0	3	5	2	0	0	1	0	0	0	0	0	0	0	0	0	0	0	0	0	0			2111	1	1				4	4	3
		2113	0	0	0	0	0	1	1	1	0	0	1	0	0	0	0	0	0	0	0	0	0	0	0	0	0			2113	1						1	1			1
		3001	0	0	0	0	0	2	1	0	0	0	0	0	9	0	0	0	0	0	0	0	0	0	0	0	0			3001						2							13
		3011	0	0	0	0	0	0	0	2	0	0	0	0	1	0	0	0	0	0	0	0	0	0	0	0	0			3011								1					1
		3111	0	0	0	0	0	3	0	0	0	0	0	0	31	2	6	0	0	0	0	0	0	0	0	0	0			3111						3							16	2	8
		4001	0	0	0	0	0	2	0	0	0	0	0	0	0	0	2	0	0	0	0	0	0	0	0	0	0			4001						2							2
		4111	0	0	0	0	0	0	0	1	0	0	0	0	1	0	1	0	0	0	0	0	0	0	0	0	0			4111								1					1		1
		5001	0	0	0	0	0	0	0	0	0	0	1	0	0	0	0	0	0	0	0	0	0	0	0	0	0			5001						1
		1003D	0	0	0	0	0	2	0	0	2	0	0	0	0	0	0	0	0	0	0	0	0	0	0	0	0			1003D	4
		1011D	0	0	0	0	0	1	0	1	0	0	0	0	0	0	0	0	0	0	0	0	0	0	0	0	0			1011D				1
		1013D	1	0	0	0	0	1	0	0	0	0	0	0	0	0	0	0	0	0	0	0	0	0	0	0	0			1013D						1
		2001A	0	0	0	0	0	2	0	0	0	0	0	0	0	0	0	0	0	0	0	0	0	0	0	0	0			2001A						1
		2001C	0	0	0	0	0	0	1	0	0	0	0	0	0	0	0	0	0	0	0	0	0	0	0	0	0			2001C						2		1
		2001B	0	0	0	0	0	2	0	1	0	0	0	0	0	0	0	0	0	1	0	0	0	0	0	0	0			2001B						4
		2003C	0	0	0	0	0	1	0	0	0	0	0	0	0	0	0	0	0	0	0	0	0	0	0	0	0			2003C						2					2
			1001	1003	1011	1013	1111	2001	2003	2011	2013	2101	2111	2113	3001	3011	3111	4001	4111	5001	1003D	1011D	1013D	2001A	2001C	2001B	2003C				1001	1003	1011	1013	1111	2001	2003	2011	2013	2101	2111	2113	3001	3011	3111	4001	4111	5001	1003D
		1001	0																											1001	0
		1003	0.0294118	0.0454545																										1003	0.0294118	0.0454545
		1011	0	0	0																									1011	0	0	0
		1013	0.0571429	0	0.105263	0.0416667																								1013	0	0.0869565	0.0526316	0.0416667
	Normalized Counts	1111	0	0	0.0666667	0.3	0.1875																							1111	0	0.105263	0	0.1	0.1875
		2001	0.0621469	0.030303	0.00621118	0.0240964	0	0.211039																						2001	0.0564972	0.0121212	0.0124224	0.0301205	0	0.13961
		2003	0.0428571	0.0172414	0	0.0338983	0	0.0497512	0.223404																					2003	0.0285714	0.0517241	0	0	0	0.0746269	0.117021
		2011	0.0322581	0	0.4	0.05	0	0.0123457	0	0.125																				2011	0	0	0.333333	0	0	0.0123457	0.0181818	0.0625
		2013	0.147059	0.0909091	0	0.0434783	0	0.0121212	0	0.0526316	0																			2013	0.0882353	0	0	0.0869565	0	0.0121212	0.0344828	0.105263	0
		2101	0	0	0	0	0	0.00645161	0.0208333	0	0	0																		2101	0	0.0833333	0	0	0	0	0.0833333	0	0	0
		2111	0	0.0714286	0	0	0	0.0175439	0.078125	0.08	0	0	0.0294118																	2111	0.025	0.0357143	0	0	0	0.0233918	0.0625	0.12	0	0	0
		2113	0	0	0	0	0	0.00636943	0.02	0.0909091	0	0	0.05	0																2113	0.0384615	0	0	0	0	0	0.02	0.0909091	0	0	0.05	0
		3001	0	0	0	0	0	0.0103093	0.0114943	0	0	0	0	0	0.1125															3001	0	0	0	0	0	0.0103093	0	0	0	0	0	0	0.1625
		3011	0	0	0	0	0	0	0	0.2	0	0	0	0	0.0238095	0														3011	0	0	0	0	0	0	0	0.1	0	0	0	0	0.0238095	0
		3111	0	0	0	0	0	0.015873	0	0	0	0	0	0	0.413333	0.0540541	0.0857143													3111	0	0	0	0	0	0.015873	0	0	0	0	0	0	0.213333	0.0540541	0.114286
		4001	0	0	0	0	0	0.0127389	0	0	0	0	0	0	0	0	0.0526316	0												4001	0	0	0	0	0	0.0127389	0	0	0	0	0	0	0.0465116	0	0	0
		4111	0	0	0	0	0	0	0	0.111111	0	0	0	0	0.0243902	0	0.0277778	0	0											4111	0	0	0	0	0	0	0	0.1	0	0	0	0	0.0238095	0	0.027027	0	0
		5001	0	0	0	0	0	0	0	0	0	0	0.0526316	0	0	0	0	0	0	0										5001	0	0	0	0	0	0.00645161	0	0	0	0	0	0	0	0	0	0	0	0
		1003D	0	0	0	0	0	0.0129032	0	0	0.166667	0	0	0	0	0	0	0	0	0	0									1003D	0.16	0	0	0	0	0	0	0	0	0	0	0	0	0	0	0	0	0	0
		1011D	0	0	0	0	0	0.00641026	0	0.1	0	0	0	0	0	0	0	0	0	0	0	0								1011D	0	0	0	0.0769231	0	0	0	0	0	0	0	0	0	0	0	0	0	0	0
		1013D	0.0416667	0	0	0	0	0.00645161	0	0	0	0	0	0	0	0	0	0	0	0	0	0	0							1013D	0	0	0	0	0	0.00641026	0	0	0	0	0	0	0	0	0	0	0	0	0
		2001A	0	0	0	0	0	0.0128205	0	0	0	0	0	0	0	0	0	0	0	0	0	0	0	0						2001A	0	0	0	0	0	0.00641026	0	0	0	0	0	0	0	0	0	0	0	0	0
		2001C	0	0	0	0	0	0	0.0204082	0	0	0	0	0	0	0	0	0	0	0	0	0	0	0	0					2001C	0	0	0	0	0	0.00632911	0	0	0	0	0	0	0	0	0	0	0	0	0
		2001B	0	0	0	0	0	0.0126582	0	0.0833333	0	0	0	0	0	0	0	0	0	0.166667	0	0	0	0	0	0				2001B	0	0	0	0	0	0.0125786	0	0.0769231	0	0	0	0	0	0	0	0	0	0	0
		2003C	0	0	0	0	0	0.00628931	0	0	0	0	0	0	0	0	0	0	0	0	0	0	0	0	0	0	0			2003C	0	0	0	0	0	0.0258065	0	0	0	0	0	0	0	0	0	0	0	0	0
		Features	n
		1001	23
		1003	11
		1011	7
		1013	12
		1111	8
		2001	155
		2003	47
		2011	8
		2013	11
		2101	1
		2111	17
		2113	3
		3001	40
		3011	2
		3111	35
		4001	3
		4101	1
		4111	2
		5001	1
		1003D	2
		1011D	1
		1013D	2
		2001A	2
		2001C	4
		2001B	5
		2003C	2
[truncated: 58 more columns]

## Sheet: Sal I boxes clusters
		10 kb distance																																						20 kb distance
			F	E	I	M	EE	EU	EZ	E1	EV	EM	ER	EO	EW	ET	E2	E3	E&	FQ	FT	FY	FD	FV	FU	EDT	EDU	EDV	EEV	EEU	EEZ	EE?	EEE	EEEU	EEEV	EEET	EEEET				F	E	I	M	EE	EU	EZ	E1	EV
		F																																						F
		E		2																																				E
		I		2																																				I	1	4
		M	1	2	8																																			M	1	4	8	3
		EE	1	1	4	9																																		EE
		EU				1		20																																EU						13
		EZ			1		5	11	26																															EZ			1	4	3	12	24
		E1				2			9																															E1						1	2	1
		EV			4	1	2	6	7	3	11																													EV					1	7	9	2	8
		EM						1																																EM			1	1					1
	Total Counts	ER							1																															ER			2	2			1
		EO							1		1																													EO						1			1
		EW						1	1		3																													EW						1	1
		ET																																						ET
		E2							4																															E2					2		2	1
		E3			4																																			E3						1
		E&																	2																					E&
		FQ	1			7		1	5		4	2	1							3																				FQ						6	4		9
		FT						1													6																			FT			2	1
		FY														1					1																			FY
		FD						1										1																						FD							1
		FV									3																													FV
		FU						2													1				3															FU						1
		EDT						1																																EDT				4
		EDU																																						EDU
		EDV																																						EDV
		EEV																										1	15											EEV						2
		EEU						2																					9	23										EEU
		EEZ																											1	6										EEZ
		EE?																																						EE?
		EEE																																						EEE
		EEEU							2																	1				1										EEEU								1
		EEEV									1																		1	1										EEEV
		EEET									1						1																							EEET
		EEEET			7	5					2																													EEEET
			F	E	I	M	EE	EU	EZ	E1	EV	EM	ER	EO	EW	ET	E2	E3	E&	FQ	FT	FY	FD	FV	FU	EDT	EDU	EDV	EEV	EEU	EEZ	EE?	EEE	EEEU	EEEV	EEET	EEEET				F	E	I	M	EE	EU	EZ	E1	EV
		F	0																																					F	0
		E	0	0.166667																																				E	0	0
		I	0	0.0666667	0																																			I	0.037037	0.133333	0
		M	0.037037	0.0666667	0.166667	0																																		M	0.037037	0.133333	0.166667	0.0625
		EE	0	0	0	0	0																																	EE	0	0	0	0	0
		EU	0.0181818	0.0172414	0.0526316	0.118421	0	0.192308																																EU	0	0	0.0131579	0.0526316	0	0.125
		EZ	0	0	0	0.0123457	0.0819672	0.100917	0.22807																															EZ	0	0	0	0	0.0491803	0.110092	0.210526
		E1	0	0	0.0333333	0	0	0	0.142857	0																														E1	0	0	0	0	0	0.0172414	0.031746	0.0833333
		EV	0	0	0	0.0285714	0.04	0.0612245	0.0679612	0.0576923	0.119565																													EV	0	0	0.0142857	0.0142857	0.02	0.0714286	0.0873786	0.0384615	0.0869565
		EM	0	0	0.137931	0.0344828	0	0.0175439	0	0	0	0																												EM	0	0	0.0689655	0.0689655	0	0	0	0	0.0196078
		ER	0	0	0	0	0	0	0.0163934	0	0	0	0																											ER	0	0	0	0	0	0	0.0163934	0	0
		EO	0	0	0	0	0	0	0.0163934	0	0.02	0	0	0																										EO	0	0	0	0	0	0.0178571	0	0	0.02
	Normalized Counts	EW	0	0	0	0	0	0.0178571	0.0163934	0	0.06	0	0	0	0																									EW	0	0	0	0	0	0.0178571	0.0163934	0	0
		ET	0	0	0	0	0	0	0	0	0	0	0	0	0	0																								ET	0	0	0	0	0	0	0	0	0
		E2	0	0	0	0	0	0	0.0655738	0	0	0	0	0	0	0	0																							E2	0	0	0	0	0.25	0	0.0327869	0.1	0
		E3	0	0	0	0	0	0	0	0	0	0	0	0	0	0	0	0																						E3	0	0	0	0	0	0.0185185	0	0	0
		E&	0	0	0.111111	0	0	0	0	0	0	0	0	0	0	0	0	0	0.0833333																					E&	0	0	0	0.111111	0	0	0	0	0
		FQ	0	0	0	0	0	0.012987	0.0609756	0	0.056338	0.0666667	0.0344828	0	0	0	0	0	0	0.06																				FQ	0	0	0	0	0	0.0779221	0.0487805	0	0.126761
		FT	0	0	0	0	0	0.0163934	0	0	0	0	0	0	0	0	0	0	0	0	0.333333																			FT	0	0	0	0	0	0	0	0	0
		FY	0	0	0	0	0	0	0	0	0	0	0	0	0	0.2	0	0	0	0	0.0909091	0																		FY	0	0	0	0	0	0	0	0	0
		FD	0	0	0	0	0	0.0185185	0	0	0	0	0	0	0	0	0	0.25	0	0	0	0	0																	FD	0	0	0	0	0	0	0.0169492	0	0
		FV	0	0	0	0	0	0	0	0	0.06	0	0	0	0	0	0	0	0	0	0	0	0	0																FV	0	0	0	0	0	0	0	0	0
		FU	0	0	0	0	0	0.0327869	0	0	0	0	0	0	0	0	0	0	0	0	0.0555556	0	0	0	0.166667															FU	0	0	0	0	0	0.0163934	0	0	0
		EDT	0	0	0.142857	0.102041	0	0.0185185	0	0	0	0	0	0	0	0	0	0	0	0	0	0	0	0	0	0														EDT	0	0	0.0408163	0.0204082	0	0	0	0	0
		EDU	0.0833333	0	0	0.212121	0	0	0	0	0	0	0	0	0	0	0	0	0	0	0	0	0	0	0	0	0													EDU	0	0	0	0	0	0	0	0	0
		EDV	0	0	0	0	0	0	0	0	0	0	0	0	0	0	0	0	0	0	0	0	0	0	0	0	0	0												EDV	0	0	0	0	0	0	0	0	0
		EEV	0	0	0	0	0	0	0	0	0	0	0	0	0	0	0	0	0	0	0	0	0	0	0	0	0	0.0277778	0.220588											EEV	0	0	0	0	0	0.0232558	0	0	0
		EEU	0	0	0	0	0	0.0229885	0	0	0	0	0	0	0	0	0	0	0	0	0	0	0	0	0	0	0	0	0.130435	0.328571										EEU	0	0	0	0	0	0	0	0	0
		EEZ	0	0	0	0	0	0	0	0	0	0	0	0	0	0	0	0	0	0	0	0	0	0	0	0	0	0	0.025641	0.15	0									EEZ	0	0	0	0	0	0	0	0	0
		EE?	0	0	0	0	0	0	0	0	0	0	0	0	0	0	0	0	0	0	0	0	0	0	0	0	0	0	0	0	0	0								EE?	0	0	0	0	0	0	0	0	0
		EEE	0	0	0	0	0	0	0	0	0	0	0	0	0	0	0	0	0	0	0	0	0	0	0	0	0	0	0	0	0	0	0							EEE	0	0	0	0	0	0	0	0	0
		EEEU	0	0	0	0	0	0	0.0333333	0	0	0	0	0	0	0	0	0	0	0	0	0	0	0	0	0.2	0	0	0	0.0263158	0	0	0	0						EEEU	0	0	0	0	0	0	0	0.111111	0
		EEEV	0	0	0	0	0	0	0	0	0.0204082	0	0	0	0	0	0	0	0	0	0	0	0	0	0	0	0	0	0.027027	0.0263158	0	0	0	0	0					EEEV	0	0	0	0	0	0	0	0	0
		EEET	0	0	0	0	0	0	0	0	0.0204082	0	0	0	0	0	0.142857	0	0	0	0	0	0	0	0	0	0	0	0	0	0	0	0	0	0	0				EEET	0	0	0	0	0	0	0	0	0
		EEEET	0	0	0	0	0	0	0	0	0.0416667	0	0	0	0	0	0	0	0	0	0	0	0	0	0	0	0	0	0	0	0	0	0	0	0	0	0			EEEET	0	0	0	0	0	0	0	0	0
		Features	n
		EE	4
		EU	52
		EZ	57
		Eψ	6
		EV	45
		EM	5
		ER	4
		EO	4
		EW	4
		ET	3
		Eλ	4
		Eρ	2
		E&	12
		EDT	2
		EDU	2
		EDV	2
		EEV	34
		EEU	35
		EEZ	5
		EEψ	2
		EEE	2
		EEEU	3
		EEEV	3
		EEET	3
		EEEET	2
		FQ	25
		FT	9
		FY	2
		FD	2
		FV	4
		FU	9
		F	3
		E	6
		I	24
		M	24
[truncated: 98 more columns]

## Sheet: qPCR analysis CAT copynumber
	Col-0 ATG quantification																	Positive control and Calibrator BAC										Negative control
		sample	Ct	target		sample	Ct	target		sample	Ct	target							sample	Ct	number of copies	target		sample	Ct	number of copies	target		sample	Ct	target
		Col0	9.08	18S		Col0	12.84	ATG		Col0	20.07	ACT							F2J3	27.06	0	18S		F2J3	27.78	0	ATG		F1H16	21.26	ATG
		Col0	9.11	18S		Col0	13.1	ATG		Col0	18.39	ACT							F2J3	27.06	0	18S		F2J3	28.19	0	ATG		F1H16	21.32	ATG
		Col0	7.43	18S		Col0	10.87	ATG		Col0	19.68	ACT							F2J3	27.1	0	18S		F2J3	28.53	0	ATG		F1H16	20.9	ATG
		Col0	11.45	18S		Col0	12.6	ATG		Col0	17.05	ACT							F2J3	12.61	9	18S		F2J3	16.03	1	ATG		F1H16	11.05	18S
		Col0	9.39	18S		Col0	12.54	ATG		Col0	17.07	ACT							F2J3	12.6	9	18S		F2J3	16.19	1	ATG		F1H16	11.08	18S
		Col0	9.97	18S		Col0	12.92	ATG		Col0	16.64	ACT							F2J3	12.66	9	18S		F2J3	16.48	1	ATG		F1H16	11.15	18S
																			F2J3	8.83	90	18S		F2J3	12.35	10	ATG
																			F2J3	9.06	90	18S		F2J3	12.39	10	ATG	Standard curve parameters
	NUC2 ATG quantification																		F2J3	9	90	18S		F2J3	12.63	10	ATG	Slope	-3.33689
		sample	Ct	target		sample	Ct	target		sample	Ct	target							F2J3	5.91	900	18S		F2J3	9.75	100	ATG	Y-Intercept	15.9552
		NUC2	8.98	18S		NUC2	13.3	ATG		NUC2	20.02	ACT							F2J3	6.62	900	18S		F2J3	9.55	100	ATG	Efficiency	0.993792
		NUC2	9.42	18S		NUC2	11.13	ATG		NUC2	19.67	ACT							F2J3	6.44	900	18S		F2J3	9.38	100	ATG	R^2	0.989183
		NUC2	9.41	18S		NUC2	11.11	ATG		NUC2	19.73	ACT
		NUC2	9.97	18S		NUC2	14.92	ATG		NUC2	20.4	ACT
		NUC2	9.91	18S		NUC2	12.03	ATG		NUC2	20.99	ACT
		NUC2	9.71	18S		NUC2	12.73	ATG		NUC2	21.79	ACT
	HDA6 ATG quantification
		sample	Ct	target		sample	Ct	target		sample	Ct	target
		HDA6	7.9	18S		HDA6	10.22	ATG		HDA6	19.03	ACT
		HDA6	8.08	18S		HDA6	10.52	ATG		HDA6	19.37	ACT
		HDA6	8.69	18S		HDA6	10.87	ATG		HDA6	19.64	ACT
		HDA6	7.92	18S		HDA6	13.07	ATG		HDA6	18.85	ACT
		HDA6	9.45	18S		HDA6	13.29	ATG		HDA6	20.36	ACT
		HDA6	8.38	18S		HDA6	9.66	ATG		HDA6	20.64	ACT
	RTEL1 ATG quantification
		sample	Ct	target		sample	Ct	target		sample	Ct	target
		RTEL1	6.2	18S		RTEL1	9.42	ATG		RTEL1	18.46	ACT
		RTEL1	6.42	18S		RTEL1	9.5	ATG		RTEL1	20.41	ACT
		RTEL1	12.43	18S		RTEL1	9.62	ATG		RTEL1	19.57	ACT
		RTEL1	6.38	18S		RTEL1	9.26	ATG		RTEL1	18.9	ACT

## Sheet: qPCR analysis of Ribo-Pulldown
	Sample	Ct value		Sample	Ct value		Sample	Ct value
	Col-0-C-X	29.04		Col-0-C-X	27.21		Col-0-C-X	29.34
	Col-0-C-X	28.77		Col-0-C-X	26.7		Col-0-C-X	29.77
	Col-0-C-X	28.52		Col-0-C-X	28.16		Col-0-C-X	26.55
	Col-0-C	27.95		Col-0-C	26.74		Col-0-C	26.05
	Col-0-C	27.68		Col-0-C	27.1		Col-0-C	27.88
	Col-0-C	27.87		Col-0-C	27.5		Col-0-C	27.34
	Col-0-X	25.36		Col-0-X	24.62		Col-0-X	25.1
	Col-0-X	25.2		Col-0-X	24.82		Col-0-X	25.36
	Col-0-X	25.27		Col-0-X	24.97		Col-0-X	25.29
	Col-0	27.75		Col-0	26.05		Col-0	27.02
	Col-0	27.77		Col-0	26.59		Col-0	27.99
	Col-0	27.49		Col-0	27.18		Col-0	27.33
	Col-0-C-X	Col-0 crosslinked pulldown with mock LNA
	Col-0-C	Col-0 not crosslinked pulldown with mock LNA
	Col-0-X	Col-0 crosslinked pulldown with 25S LNA
	Col-0	Col-0 not crosslinked pulldown with 25S LNA

## Sheet: Original Gel Images Suppl. Fig1
	Original Gel image of Suppl. Fig 1a
	Original Gel image of Suppl. Fig 1b
	Original Gel image of Suppl. Fig 1d
	Original Gel image of Suppl. Fig 1e
